# Supplementary material for: Genetic Characterization of Human Rabies Vaccine Strain in Japan and Rabies Viruses Related to Vaccine Development from 1940s to 1980s
Source: Viruses. 2022 Sep 29;14(10):2152. doi: 10.3390/v14102152 (PMC9607234; doi:10.3390/v14102152)
Supplement: Supplementary file 1 [file viruses-14-02152-s001.zip]

Archive with 1 entries (1 files):
- viruses-1918945-SI-done.pdf
